# Supplementary material for: Oxidative Precipitation Synthesis of Calcium-Doped Manganese Ferrite Nanoparticles for Magnetic Hyperthermia
Source: Int J Mol Sci. 2022 Nov 16;23(22):14145. doi: 10.3390/ijms232214145 (PMC9695608; doi:10.3390/ijms232214145)
Supplement: Supplementary file 1 [file ijms-23-14145-s001.zip]

Archive with 1 entries (1 files):
- ijms-2020205-supplementary.pdf
